# Supplementary material for: Efficacy and Safety of CAR-T Cell Therapy and Bispecific Antibodies in Relapsed/Refractory Multiple Myeloma with Renal Impairment: A Propensity Score-Matched Analysis
Source: Cancers (Basel). 2026 Jul 17;18(14):2311. doi: 10.3390/cancers18142311 (PMC13406253; doi:10.3390/cancers18142311)
Supplement: Supplementary file 1 [file cancers-18-02311-s001.zip]

Archive with 12 entries (12 files):
- Supplementary_Figure_S1.png
- Supplementary_Figure_S2.png
- Supplementary_Figure_S3.png
- Supplementary_Figure_S4.png
- Supplementary_Table_S1.pdf
- Supplementary_Table_S2.pdf
- Supplementary_Table_S3.pdf
- Supplementary_Table_S4.pdf
- Supplementary_Table_S5.pdf
- Supplementary_Table_S6.pdf
- Supplementary_Table_S7.pdf
- Supplementary_Table_S8.pdf
